# Supplementary material for: Long Term Outcome of Surgical Treatment of Central Introital Dyspareunia
Source: J Clin Med. 2022 Apr 7;11(8):2066. doi: 10.3390/jcm11082066 (PMC9027974; doi:10.3390/jcm11082066)
Supplement: Supplementary file 1 [file jcm-11-02066-s001.zip]

Archive with 1 entries (1 files):
- jcm-1528728-supplementary.pdf
